# Supplementary material for: Plasticity of the 340-Loop in Influenza Neuraminidase Offers New Insight for Antiviral Drug Development
Source: Int J Mol Sci. 2020 Aug 6;21(16):5655. doi: 10.3390/ijms21165655 (PMC7460844; doi:10.3390/ijms21165655)
Supplement: Supplementary file 1 [file ijms-21-05655-s001.zip]

Archive with 1 entries (1 files):
- ijms-885545-supplementary.pdf
